# Supplementary material for: Drosophila Duplication Hotspots Are Associated with Late-Replicating Regions of the Genome
Source: PLoS Genet. 2011 Nov 3;7(11):e1002340. doi: 10.1371/journal.pgen.1002340 (PMC3207856; doi:10.1371/journal.pgen.1002340)
Supplement: Table S1 — Location and annotation of all duplications detected in D. simulans. The table contains for each duplication identified in the D. simulans genome its genomic location (columns A-C), size (D), frequency in the 14 lines (E), annotation (F), number of genes affected (G), whether or not they were confirmed (H), whether or not they were correctly mapped to the D. melanogaster genome (I), and whether or not they overlap with duplications in D. melanogaster (J). (XLSX) [file pgen.1002340.s006.xlsx]

## Sheet: Sheet1
Chr	Start CNV	End CNV	Size	Frequency	Genomic Context	Number genes affected	Experimental validation	Mapped to D. melanogaster's genome?	Overlap with D. melanogaster duplications?
4	0	55000	55000	6	Intergenic	1	Not Tested	No	Not Mapped
4	128768	129707	939	1	Intronic	1	Not Tested	No	Not Mapped
4	156971	157765	794	8	Partial gene duplication	1	Not Tested	Yes	No
4	614893	615168	275	1	Intronic	1	Not Tested	Yes	Yes
4	619346	626317	6971	2	Complete gene duplication	2	Not Tested	No	Not Mapped
4	926940	945180	18240	1	Partial gene duplication	1	Not Tested	Yes	Yes
2L	17394	17768	374	1	Partial gene duplication	1	Not Tested	Yes	No
2L	201292	201495	203	1	Partial gene duplication	1	Not Tested	Yes	No
2L	454030	457342	3312	1	Partial gene duplication	2	Confirmed	Yes	No
2L	572831	575367	2536	1	Partial gene duplication	2	Not Tested	Yes	No
2L	774038	776068	2030	2	Complete gene duplication	1	Not Tested	Yes	No
2L	825725	827149	1424	2	Intergenic	0	Not Tested	Yes	No
2L	1121050	1124560	3510	1	Complete gene duplication	4	Not Tested	Yes	No
2L	1308332	1312522	4190	1	Intergenic	0	Confirmed	Yes	No
2L	1417054	1417458	404	2	Intergenic	0	Not Tested	Yes	No
2L	1687889	1688040	151	1	Intergenic	0	Not Tested	Yes	No
2L	1759402	1761579	2177	1	Intergenic	0	Not Tested	No	Not Mapped
2L	1812888	1813381	493	1	Partial gene duplication	1	Not Tested	Yes	No
2L	1845347	1845736	389	6	Intergenic	0	Not Tested	Yes	Yes
2L	1888554	1891991	3437	1	Intronic	1	Not Tested	Yes	No
2L	2126130	2126204	74	1	Intergenic	0	Not Tested	Yes	Yes
2L	2148064	2148094	30	1	Intergenic	0	Not Tested	Yes	No
2L	2161774	2162041	267	1	Partial gene duplication	1	Not Tested	Yes	No
2L	2460638	2460743	105	1	Intergenic	0	Not Tested	Yes	No
2L	2658191	2663411	5220	1	Intronic	1	Not Tested	Yes	No
2L	2745638	2745969	331	1	Intronic	1	Not Tested	Yes	No
2L	2794184	2794786	602	1	Intergenic	0	Confirmed	Yes	No
2L	2924137	2926664	2527	1	Intergenic	0	Not Tested	Yes	Yes
2L	3695599	3698601	3002	1	Intergenic	0	Not Tested	Yes	No
2L	3706257	3709056	2799	1	Partial gene duplication	1	Not Tested	Yes	No
2L	3726080	3726116	36	1	Intergenic	0	Not Tested	Yes	No
2L	3764542	3765173	631	1	Intergenic	0	Not Tested	Yes	No
2L	4014750	4014790	40	1	Intronic	1	Not Tested	Yes	No
2L	4110023	4110468	445	1	Intergenic	0	Not Tested	Yes	No
2L	4391372	4396110	4738	1	Partial gene duplication	2	Not Tested	Yes	No
2L	4716728	4718668	1940	1	Partial gene duplication	1	Not Tested	Yes	No
2L	4747807	4748179	372	1	Intergenic	0	Not Tested	Yes	No
2L	4974887	4978687	3800	1	Intronic	1	Not Tested	Yes	No
2L	5063616	5064449	833	1	Intronic	1	Not Tested	Yes	No
2L	5138640	5138789	149	1	Intergenic	0	Not Tested	Yes	Yes
2L	5193601	5194199	598	1	Intergenic	0	Not Tested	Yes	No
2L	5557564	5558305	741	2	Intergenic	0	Not Tested	Yes	Yes
2L	5667066	5667289	223	1	Intergenic	0	Not Tested	Yes	No
2L	5678364	5678840	476	1	Intergenic	0	Not Tested	Yes	No
2L	5735596	5735868	272	1	Intergenic	0	Not Tested	Yes	Yes
2L	5811724	5811907	183	1	Intergenic	0	Not Tested	Yes	No
2L	6137205	6138030	825	1	Partial gene duplication	1	Not Tested	Yes	No
2L	6171908	6172080	172	1	Intergenic	0	Not Tested	Yes	No
2L	6364568	6400557	35989	14	Complete gene duplication	1	Not Tested	Yes	Yes
2L	6531499	6532386	887	1	Intronic	1	Not Tested	Yes	Yes
2L	6675861	6676029	168	1	Intergenic	0	Not Tested	Yes	Yes
2L	6725323	6725775	452	2	Intergenic	0	Not Tested	Yes	No
2L	7732518	7733109	591	1	Intronic	1	Not Tested	Yes	No
2L	8059258	8059613	355	1	Intronic	1	Not Tested	Yes	Yes
2L	8114143	8116765	2622	1	Intergenic	0	Not Tested	Yes	No
2L	8216891	8217545	654	1	Partial gene duplication	1	Not Tested	Yes	No
2L	8410977	8411289	312	1	Intronic	1	Not Tested	Yes	No
2L	8452015	8452182	167	1	Intergenic	0	Not Tested	Yes	No
2L	9069983	9070115	132	1	Intergenic	0	Not Tested	Yes	No
2L	9171364	9172446	1082	1	Intergenic	0	Not Tested	Yes	Yes
2L	9218888	9226578	7690	1	Intergenic	0	Not Tested	Yes	Yes
2L	9235167	9235203	36	1	Intergenic	0	Not Tested	Yes	No
2L	9244395	9244545	150	1	Intergenic	0	Not Tested	Yes	No
2L	9283278	9283422	144	1	Intronic	1	Not Tested	Yes	No
2L	9291835	9293046	1211	2	Intergenic	0	Not Tested	Yes	No
2L	9296204	9296709	505	1	Intergenic	0	Not Tested	Yes	No
2L	9307503	9308082	579	1	Partial gene duplication	1	Not Tested	Yes	No
2L	9311146	9311274	128	2	Intergenic	0	Not Tested	Yes	No
2L	9315595	9315951	356	1	Intergenic	0	Not Tested	Yes	No
2L	9320359	9320431	72	1	Intergenic	0	Not Tested	Yes	No
2L	9328442	9328513	71	1	Intronic	1	Not Tested	Yes	No
2L	9332019	9332132	113	2	Intergenic	0	Not Tested	Yes	No
2L	9363264	9363365	101	1	Partial gene duplication	1	Not Tested	Yes	No
2L	9411283	9411562	279	1	Intergenic	0	Not Tested	Yes	No
2L	9566066	9569990	3924	5	Complete gene duplication	3	Not Tested	Yes	No
2L	9573689	9573929	240	2	Partial gene duplication	2	Not Tested	Yes	No
2L	9602216	9607859	5643	1	Partial gene duplication	1	Not Tested	Yes	No
2L	10121708	10121864	156	1	Partial gene duplication	1	Not Tested	Yes	No
2L	10881812	10881895	83	1	Intergenic	0	Not Tested	Yes	No
2L	11053889	11054265	376	2	Intronic	1	Not Tested	Yes	No
2L	11092212	11092246	34	1	Intergenic	0	Not Tested	Yes	No
2L	11161831	11162578	747	1	Intergenic	0	Not Tested	Yes	No
2L	11295678	11295934	256	1	Intergenic	0	Not Tested	Yes	No
2L	11334449	11338279	3830	2	Complete gene duplication	4	Not Tested	Yes	No
2L	11362683	11362849	166	1	Intronic	1	Not Tested	Yes	No
2L	11371797	11371907	110	1	Intronic	1	Not Tested	Yes	No
2L	11393817	11394054	237	1	Partial gene duplication	1	Not Tested	Yes	No
2L	11462895	11463978	1083	1	Intergenic	0	Not Tested	No	Not Mapped
2L	11467635	11467780	145	1	Intergenic	0	Not Tested	Yes	No
2L	11477279	11477322	43	1	Intronic	1	Not Tested	Yes	No
2L	11486258	11486552	294	2	Partial gene duplication	1	Not Tested	Yes	No
2L	11575014	11576908	1894	1	Intergenic	0	Not Tested	Yes	No
2L	11714706	11716882	2176	1	Intergenic	0	Not Tested	Yes	No
2L	11788664	11791871	3207	1	Partial gene duplication	2	Not Tested	Yes	No
2L	12139946	12140091	145	1	Intergenic	0	Not Tested	Yes	Yes
2L	12151307	12151591	284	1	Intergenic	0	Not Tested	Yes	No
2L	12172553	12175965	3412	1	Intergenic	0	Not Tested	Yes	No
2L	12196393	12196424	31	1	Intronic	1	Not Tested	Yes	No
2L	12203716	12205702	1986	1	Partial gene duplication	1	Not Tested	Yes	No
2L	12262780	12263602	822	1	Intergenic	0	Not Tested	Yes	No
2L	13004557	13005788	1231	1	Partial gene duplication	2	Not Tested	Yes	No
2L	13038709	13039020	311	2	Intergenic	0	Not Tested	Yes	No
2L	13050806	13050838	32	1	Intergenic	0	Not Tested	Yes	No
2L	13130380	13130463	83	1	Intergenic	0	Not Tested	Yes	No
2L	13144981	13146235	1254	3	Intergenic	0	Not Tested	Yes	No
2L	13157947	13158248	301	2	Partial gene duplication	1	Not Tested	Yes	No
2L	13161736	13169625	7889	1	Complete gene duplication	4	Not Tested	Yes	No
2L	13165097	13165417	320	1	Partial gene duplication	1	Not Tested	Yes	No
2L	13170376	13170514	138	1	Intergenic	0	Not Tested	Yes	No
2L	13177603	13213469	35866	3	Complete gene duplication	10	Not Tested	Yes	No
2L	13184266	13188925	4659	3	Partial gene duplication	2	Not Tested	Yes	No
2L	13193193	13193227	34	1	Intergenic	0	Not Tested	Yes	No
2L	13196083	13197958	1875	1	Partial gene duplication	1	Not Tested	Yes	No
2L	13204523	13205313	790	2	Intergenic	0	Not Tested	No	Not Mapped
2L	13208774	13209877	1103	4	Intergenic	0	Not Tested	Yes	No
2L	13213236	13213373	137	2	Intergenic	0	Not Tested	Yes	No
2L	13215731	13215981	250	1	Intergenic	0	Not Tested	Yes	No
2L	13223029	13223604	575	1	Intergenic	0	Not Tested	Yes	No
2L	13224697	13225042	345	1	Intergenic	0	Not Tested	Yes	No
2L	13251949	13253339	1390	1	Intergenic	0	Not Tested	Yes	No
2L	13255575	13256704	1129	1	Intergenic	0	Not Tested	Yes	No
2L	13263492	13263791	299	1	Intergenic	0	Not Tested	Yes	No
2L	13270901	13271006	105	1	Intergenic	0	Not Tested	Yes	No
2L	13284944	13284986	42	1	Intergenic	0	Not Tested	Yes	No
2L	13285067	13285130	63	1	Intergenic	0	Not Tested	Yes	No
2L	13304860	13305175	315	1	Intergenic	0	Not Tested	Yes	No
2L	13624214	13624819	605	1	Intergenic	0	Not Tested	Yes	No
2L	13895620	13896515	895	1	Intergenic	0	Not Tested	Yes	No
2L	13955618	13955980	362	1	Intergenic	0	Not Tested	Yes	No
2L	14006504	14006727	223	3	Intergenic	0	Not Tested	Yes	Yes
2L	14130832	14132233	1401	1	Intergenic	0	Not Tested	Yes	No
2L	14257061	14257232	171	1	Intergenic	0	Not Tested	Yes	No
2L	14780538	14782075	1537	1	Intergenic	0	Not Tested	Yes	No
2L	14966925	14967513	588	1	Intergenic	0	Not Tested	Yes	Yes
2L	15190202	15191773	1571	1	Intergenic	0	Not Tested	Yes	No
2L	15350802	15352215	1413	1	Intergenic	0	Not Tested	Yes	Yes
2L	15503454	15504119	665	1	Intergenic	0	Not Tested	Yes	No
2L	15532117	15533145	1028	2	Intergenic	0	Not Tested	Yes	Yes
2L	15570607	15571514	907	1	Intronic	1	Not Tested	Yes	Yes
2L	15582977	15583245	268	1	Intergenic	0	Not Tested	Yes	No
2L	15670648	15674457	3809	14	Complete gene duplication	1	Confirmed	No	Not Mapped
2L	15701807	15702513	706	1	Intronic	1	Not Tested	Yes	No
2L	15942795	15943112	317	1	Intergenic	0	Not Tested	Yes	No
2L	16216874	16217402	528	1	Intergenic	0	Not Tested	Yes	Yes
2L	16295001	16295561	560	1	Intergenic	0	Not Tested	Yes	No
2L	16300942	16301023	81	1	Intergenic	0	Not Tested	Yes	Yes
2L	16301805	16305029	3224	1	Partial gene duplication	2	Not Tested	Yes	Yes
2L	16376970	16377378	408	2	Intergenic	0	Not Tested	Yes	No
2L	16506638	16507170	532	1	Partial gene duplication	1	Not Tested	Yes	No
2L	16558543	16558756	213	1	Intergenic	0	Not Tested	Yes	No
2L	16630450	16635400	4950	1	Intergenic	0	Not Tested	Yes	No
2L	16747535	16749583	2048	1	Intergenic	0	Not Tested	Yes	Yes
2L	16868465	16868577	112	1	Intergenic	0	Not Tested	Yes	No
2L	16887517	16888075	558	1	Partial gene duplication	1	Not Tested	Yes	No
2L	16893847	16895773	1926	1	Partial gene duplication	1	Not Tested	Yes	Yes
2L	16918837	16918877	40	1	Intronic	1	Not Tested	Yes	No
2L	17353606	17355248	1642	1	Intronic	1	Not Tested	Yes	No
2L	17378155	17378375	220	1	Intronic	1	Not Tested	Yes	No
2L	17396609	17396749	140	1	Intronic	1	Not Tested	Yes	No
2L	17442154	17442436	282	1	Intergenic	0	Not Tested	Yes	Yes
2L	17473733	17473947	214	1	Intronic	1	Not Tested	Yes	No
2L	17515248	17515376	128	1	Intergenic	0	Not Tested	Yes	No
2L	18057151	18057192	41	1	Intronic	1	Not Tested	Yes	No
2L	18069696	18072388	2692	1	Partial gene duplication	1	Not Tested	Yes	Yes
2L	18122265	18122880	615	1	Intergenic	0	Not Tested	Yes	No
2L	18372101	18373814	1713	1	Partial gene duplication	1	Not Tested	Yes	No
2L	18686378	18688006	1628	1	Partial gene duplication	2	Not Tested	Yes	Yes
2L	18740870	18743843	2973	1	Partial gene duplication	2	Not Tested	Yes	No
2L	18900225	18900578	353	1	Intergenic	0	Not Tested	Yes	No
2L	19378034	19378381	347	1	Intronic	1	Not Tested	Yes	No
2L	19445793	19445962	169	1	Intergenic	0	Not Tested	Yes	No
2L	19518938	19519017	79	1	Intergenic	0	Not Tested	Yes	Yes
2L	19546705	19546884	179	1	Intergenic	0	Not Tested	Yes	No
2L	19557042	19557925	883	1	Intronic	1	Not Tested	Yes	No
2L	19900501	19902050	1549	1	Intronic	1	Not Tested	Yes	No
2L	20448838	20448976	138	1	Intronic	1	Not Tested	Yes	No
2L	20510447	20510484	37	1	Intergenic	0	Not Tested	Yes	No
2L	20570225	20570938	713	1	Intergenic	0	Not Tested	Yes	No
2L	20621002	20625105	4103	2	Intergenic	0	Not Tested	No	Not Mapped
2L	20635140	20635296	156	1	Intergenic	0	Not Tested	Yes	No
2L	20783114	20789374	6260	2	Intergenic	0	Not Tested	Yes	Yes
2L	21007807	21017549	9742	12	Partial gene duplication	1	Not Tested	No	Not Mapped
2L	21778651	21779530	879	1	Partial gene duplication	1	Not Tested	No	Not Mapped
2L	21783710	21783782	72	1	Intergenic	0	Not Tested	No	Not Mapped
2L	21888074	21888580	506	3	Intergenic	0	Not Tested	No	Not Mapped
2R	5785	5917	132	3	Intergenic	0	Not Tested	No	Not Mapped
2R	297145	298213	1068	1	Intergenic	0	Not Tested	Yes	No
2R	384381	385168	787	3	Partial gene duplication	1	Not Tested	Yes	No
2R	421815	423300	1485	1	Partial gene duplication	1	Not Tested	Yes	No
2R	1122672	1122698	26	1	Intergenic	0	Not Tested	No	Not Mapped
2R	1250020	1250192	172	1	Intergenic	0	Not Tested	Yes	No
2R	2367867	2369586	1719	1	Intergenic	0	Not Tested	Yes	No
2R	2460351	2462759	2408	1	Intronic	2	Not Tested	Yes	No
2R	2666523	2666805	282	1	Partial gene duplication	1	Not Tested	Yes	No
2R	2697529	2697802	273	1	Intergenic	0	Not Tested	Yes	No
2R	2784921	2785026	105	1	Intergenic	0	Not Tested	Yes	No
2R	2859559	2859598	39	1	Intronic	1	Not Tested	Yes	No
2R	2936911	2939905	2994	1	Partial gene duplication	1	Not Tested	Yes	No
2R	2943903	2943988	85	1	Intergenic	0	Not Tested	Yes	No
2R	3385029	3385186	157	2	Partial gene duplication	1	Not Tested	Yes	Yes
2R	3447336	3450093	2757	1	Partial gene duplication	2	Not Tested	Yes	No
2R	3461876	3462614	738	1	Partial gene duplication	1	Not Tested	Yes	No
2R	3592755	3593415	660	2	Intergenic	0	Not Tested	Yes	No
2R	3633072	3638404	5332	1	Partial gene duplication	2	Confirmed	Yes	No
2R	3909427	3909715	288	1	Intergenic	0	Not Tested	Yes	No
2R	3970170	3970384	214	1	Partial gene duplication	1	Not Tested	Yes	No
2R	4057918	4058057	139	1	Intergenic	0	Not Tested	Yes	No
2R	4066375	4067413	1038	1	Intergenic	0	Not Tested	Yes	No
2R	4163874	4163942	68	1	Intronic	1	Not Tested	Yes	No
2R	4188152	4189542	1390	2	Intronic	1	Not Tested	Yes	No
2R	4192544	4192858	314	1	Intronic	1	Not Tested	Yes	No
2R	4327316	4327391	75	1	Partial gene duplication	1	Not Tested	Yes	No
2R	4366716	4367025	309	1	Partial gene duplication	1	Not Tested	Yes	No
2R	4427247	4428011	764	1	Partial gene duplication	1	Not Tested	Yes	No
2R	4738668	4739502	834	1	Intronic	1	Not Tested	Yes	No
2R	4937173	4941558	4385	2	Complete gene duplication	3	Not Tested	Yes	Yes
2R	4995875	4998930	3055	1	Complete gene duplication	2	Not Tested	Yes	No
2R	5265691	5270600	4909	1	Partial gene duplication	1	Not Tested	No	Not Mapped
2R	5403567	5404030	463	1	Intergenic	0	Not Tested	Yes	No
2R	5461147	5461215	68	1	Intronic	1	Not Tested	Yes	Yes
2R	5493476	5493829	353	2	Intronic	1	Not Tested	Yes	No
2R	5510771	5510802	31	1	Intronic	1	Not Tested	No	Not Mapped
2R	5513524	5513558	34	1	Intronic	1	Not Tested	Yes	No
2R	5686194	5686870	676	4	Partial gene duplication	1	Not Tested	Yes	No
2R	6308516	6315640	7124	2	Complete gene duplication	3	Confirmed	Yes	No
2R	7088632	7088750	118	1	Intergenic	0	Not Tested	Yes	No
2R	7193409	7193905	496	1	Intergenic	0	Not Tested	Yes	No
2R	7212943	7213924	981	1	Intronic	1	Not Tested	No	Not Mapped
2R	7307336	7307654	318	1	Intergenic	0	Not Tested	Yes	No
2R	7408992	7410111	1119	1	Intronic	1	Not Tested	No	Not Mapped
2R	7450118	7450168	50	1	Intronic	1	Not Tested	No	Not Mapped
2R	7487319	7487397	78	1	Intronic	1	Not Tested	Yes	No
2R	7632156	7632215	59	1	Intergenic	0	Not Tested	Yes	No
2R	7692466	7692781	315	1	Intergenic	0	Not Tested	Yes	No
2R	8050071	8050460	389	5	Intronic	1	Not Tested	Yes	Yes
2R	8076732	8076790	58	2	Intergenic	0	Not Tested	Yes	Yes
2R	8113349	8113537	188	1	Intronic	1	Not Tested	Yes	No
2R	8294764	8310475	15711	1	Complete gene duplication	5	Not Tested	Yes	No
2R	8298419	8302851	4432	4	Partial gene duplication	1	Not Tested	Yes	No
2R	8692728	8694444	1716	1	Intronic	1	Confirmed	No	Not Mapped
2R	8758405	8758921	516	1	Intergenic	0	Not Tested	No	Not Mapped
2R	8819880	8819993	113	1	Intergenic	0	Not Tested	Yes	No
2R	9058379	9058721	342	2	Partial gene duplication	1	Not Tested	Yes	No
2R	9113144	9113784	640	1	Intronic	1	Not Tested	Yes	No
2R	9204479	9204613	134	1	Intronic	1	Not Tested	Yes	No
2R	9549595	9549633	38	1	Intergenic	0	Not Tested	Yes	No
2R	9559355	9559511	156	1	Partial gene duplication	1	Not Tested	Yes	No
2R	9607079	9607166	87	1	Intronic	1	Not Tested	Yes	No
2R	9668666	9668910	244	1	Intronic	1	Not Tested	Yes	No
2R	9703315	9703396	81	2	Intergenic	0	Not Tested	Yes	No
2R	9711549	9711669	120	1	Intergenic	0	Not Tested	Yes	Yes
2R	9723502	9723586	84	1	Intergenic	0	Not Tested	Yes	No
2R	9803939	9804621	682	1	Intronic	1	Not Tested	Yes	No
2R	9824095	9824128	33	1	Intergenic	0	Not Tested	Yes	No
2R	9867766	9867977	211	1	Intergenic	0	Not Tested	Yes	No
2R	9949171	9949481	310	2	Intergenic	0	Not Tested	Yes	No
2R	9958641	9958972	331	1	Intronic	1	Not Tested	Yes	No
2R	9962992	9965305	2313	1	Partial gene duplication	1	Confirmed	No	Not Mapped
2R	9990976	9991043	67	3	Intergenic	0	Not Tested	Yes	No
2R	10323347	10323554	207	1	Partial gene duplication	2	Not Tested	Yes	No
2R	10382166	10383031	865	1	Intronic	1	Not Tested	Yes	No
2R	10414043	10414718	675	1	Intronic	1	Not Tested	Yes	No
2R	10668042	10669073	1031	2	Partial gene duplication	1	Not Tested	Yes	No
2R	10992293	10995561	3268	1	Intergenic	0	Not Tested	Yes	No
2R	11169953	11169989	36	1	Intergenic	0	Not Tested	Yes	No
2R	11485100	11485165	65	1	Intergenic	0	Not Tested	Yes	No
2R	11675079	11675190	111	1	Intronic	1	Not Tested	Yes	No
2R	11683106	11690800	7694	1	Complete gene duplication	4	Not Tested	Yes	No
2R	11772673	11773281	608	1	Intergenic	0	Not Tested	Yes	No
2R	11789665	11789997	332	1	Intergenic	0	Confirmed	Yes	No
2R	11790334	11791013	679	1	Intergenic	0	Not Tested	Yes	No
2R	11851859	11852038	179	1	Intergenic	0	Not Tested	Yes	No
2R	11853665	11855197	1532	1	Intergenic	0	Confirmed	Yes	No
2R	11859383	11859864	481	1	Intergenic	0	Confirmed	Yes	Yes
2R	11916669	11916758	89	1	Intergenic	0	Not Tested	Yes	No
2R	11922303	11922380	77	1	Intergenic	0	Not Tested	Yes	No
2R	12074490	12078125	3635	2	Partial gene duplication	2	Not Tested	Yes	No
2R	12116349	12118409	2060	1	Partial gene duplication	2	Not Tested	Yes	No
2R	12184415	12185420	1005	1	Partial gene duplication	1	Not Tested	No	Not Mapped
2R	12429202	12429811	609	1	Intergenic	0	Not Tested	Yes	No
2R	12488730	12489564	834	1	Partial gene duplication	1	Not Tested	Yes	No
2R	12899374	12899905	531	1	Partial gene duplication	1	Not Tested	Yes	No
2R	12948070	12948458	388	1	Intergenic	0	Not Tested	Yes	No
2R	13013172	13021213	8041	1	Complete gene duplication	7	Confirmed	Yes	No
2R	13037774	13038235	461	2	Intergenic	0	Not Tested	Yes	No
2R	13040092	13040246	154	1	Partial gene duplication	1	Not Tested	Yes	No
2R	13063007	13063424	417	1	Partial gene duplication	1	Not Tested	Yes	No
2R	13100329	13100442	113	1	Intergenic	0	Not Tested	Yes	No
2R	13702037	13703032	995	1	Partial gene duplication	1	Not Tested	Yes	No
2R	13736583	13736804	221	1	Intergenic	0	Not Tested	Yes	No
2R	13753232	13753304	72	1	Partial gene duplication	1	Not Tested	Yes	No
2R	13872312	13872785	473	1	Intergenic	0	Not Tested	Yes	No
2R	13905550	13908603	3053	1	Partial gene duplication	1	Not Tested	Yes	No
2R	14113802	14114010	208	1	Intergenic	0	Not Tested	Yes	No
2R	14166436	14166503	67	1	Intronic	1	Not Tested	Yes	No
2R	14280760	14280959	199	1	Intergenic	0	Not Tested	Yes	No
2R	14418539	14418568	29	1	Intergenic	0	Not Tested	Yes	No
2R	14484702	14485617	915	3	Intergenic	0	Not Tested	Yes	No
2R	14493975	14494071	96	1	Intergenic	0	Not Tested	Yes	No
2R	14581419	14589434	8015	1	Intronic	1	Not Tested	Yes	No
2R	14581694	14581805	111	1	Intronic	1	Not Tested	Yes	No
2R	14588813	14589005	192	1	Intronic	1	Not Tested	Yes	No
2R	14602762	14606026	3264	1	Intronic	1	Not Tested	No	Not Mapped
2R	14627689	14628596	907	1	Intronic	2	Not Tested	Yes	Yes
2R	14635624	14635753	129	2	Intronic	1	Not Tested	Yes	Yes
2R	14646248	14646352	104	1	Intronic	1	Not Tested	Yes	No
2R	14657818	14661944	4126	1	Intronic	1	Not Tested	Yes	No
2R	14713625	14713662	37	1	Intergenic	0	Not Tested	Yes	No
2R	15121919	15121951	32	1	Intronic	1	Not Tested	Yes	No
2R	15388517	15393124	4607	1	Complete gene duplication	2	Not Tested	Yes	No
2R	15460420	15461088	668	1	Intronic	1	Confirmed	Yes	No
2R	15770954	15771120	166	1	Intronic	1	Not Tested	Yes	Yes
2R	16148403	16152651	4248	1	Complete gene duplication	1	Not Tested	Yes	No
2R	16272085	16272399	314	1	Intergenic	0	Not Tested	Yes	No
2R	16301749	16302533	784	1	Partial gene duplication	1	Not Tested	Yes	No
2R	16425558	16425805	247	2	Intergenic	0	Not Tested	Yes	No
2R	16738172	16738372	200	1	Intronic	1	Not Tested	Yes	Yes
2R	16742100	16746858	4758	1	Intronic	1	Not Tested	Yes	No
2R	16808347	16810242	1895	1	Partial gene duplication	1	Not Tested	Yes	No
2R	16835236	16835273	37	1	Intergenic	0	Not Tested	Yes	No
2R	16870950	16871338	388	1	Intergenic	0	Not Tested	Yes	No
2R	16994317	16994680	363	2	Intronic	1	Not Tested	Yes	No
2R	17092420	17093194	774	1	Intergenic	0	Not Confirmed	Yes	No
2R	17143887	17147764	3877	5	Complete gene duplication	2	Not Tested	Yes	No
2R	17185816	17185916	100	1	Partial gene duplication	1	Not Tested	Yes	No
2R	17260814	17261052	238	1	Intronic	1	Not Tested	Yes	No
2R	17727163	17727390	227	1	Intronic	1	Not Tested	Yes	No
2R	17741195	17742730	1535	1	Partial gene duplication	1	Not Tested	Yes	Yes
2R	17751237	17751476	239	1	Intergenic	0	Not Tested	Yes	No
2R	18357592	18357722	130	1	Intronic	1	Not Tested	Yes	No
2R	18384602	18385598	996	1	Partial gene duplication	1	Not Tested	Yes	No
2R	18830912	18831172	260	2	Intronic	1	Not Tested	Yes	Yes
2R	19470112	19470272	160	1	Intergenic	0	Not Tested	Yes	No
2R	19481189	19481227	38	1	Intergenic	0	Not Tested	Yes	Yes
2R	19496717	19498881	2164	2	Complete gene duplication	1	Not Tested	Yes	No
2R	19563271	19563458	187	1	Intergenic	0	Not Tested	Yes	No
3L	195918	199103	3185	1	Partial gene duplication	1	Not Tested	Yes	No
3L	314956	316381	1425	1	Intronic	1	Not Tested	Yes	No
3L	1772833	1772889	56	1	Intronic	1	Not Tested	Yes	No
3L	1876651	1877359	708	1	Intergenic	0	Not Tested	Yes	No
3L	2082150	2082581	431	2	Intronic	1	Not Tested	Yes	Yes
3L	2313112	2313657	545	1	Intergenic	0	Not Tested	Yes	No
3L	2397315	2397397	82	1	Intergenic	0	Not Tested	Yes	No
3L	2407470	2407882	412	1	Intronic	1	Not Tested	Yes	No
3L	2442350	2442552	202	1	Intergenic	0	Not Tested	Yes	No
3L	2484928	2485163	235	1	Intronic	1	Not Tested	Yes	No
3L	2499110	2500146	1036	1	Partial gene duplication	1	Not Tested	Yes	No
3L	2583783	2583987	204	1	Intergenic	0	Not Tested	Yes	No
3L	3296579	3300072	3493	1	Intergenic	0	Not Tested	Yes	No
3L	3474836	3475350	514	2	Intergenic	0	Not Confirmed	Yes	No
3L	3497064	3497189	125	1	Intergenic	0	Not Tested	Yes	No
3L	3532612	3532864	252	1	Intergenic	0	Not Tested	Yes	Yes
3L	3536580	3537340	760	1	Intergenic	0	Not Tested	Yes	No
3L	3735273	3735562	289	1	Intergenic	0	Not Tested	Yes	No
3L	3765975	3766611	636	1	Intergenic	0	Not Tested	Yes	No
3L	3781383	3782564	1181	1	Partial gene duplication	2	Not Tested	Yes	No
3L	3810032	3810313	281	1	Intergenic	0	Not Tested	Yes	No
3L	4229776	4230385	609	1	Partial gene duplication	1	Not Tested	Yes	No
3L	4427069	4427474	405	1	Partial gene duplication	1	Not Tested	Yes	No
3L	4484509	4484874	365	1	Intronic	1	Not Tested	Yes	Yes
3L	4503954	4504703	749	1	Intergenic	0	Not Tested	Yes	No
3L	4511523	4511830	307	1	Intergenic	0	Not Tested	Yes	No
3L	4535734	4535808	74	1	Intergenic	0	Not Tested	Yes	No
3L	4751085	4751131	46	1	Intronic	1	Not Tested	Yes	No
3L	4762728	4762835	107	1	Intronic	1	Not Tested	Yes	Yes
3L	4870508	4870582	74	1	Intergenic	0	Not Tested	Yes	No
3L	4965256	4965535	279	1	Intergenic	0	Not Tested	Yes	No
3L	4993599	4994729	1130	1	Intergenic	0	Not Tested	Yes	Yes
3L	5110101	5110170	69	1	Intergenic	0	Not Tested	Yes	No
3L	5130717	5131474	757	1	Intergenic	0	Not Tested	Yes	No
3L	5218666	5218989	323	1	Intronic	1	Not Tested	Yes	Yes
3L	5439633	5439841	208	1	Intergenic	0	Not Tested	Yes	No
3L	5537154	5543644	6490	1	Partial gene duplication	1	Not Tested	No	Not Mapped
3L	5583508	5583678	170	1	Partial gene duplication	1	Not Tested	Yes	No
3L	5624970	5625291	321	1	Intergenic	0	Not Tested	Yes	No
3L	5726849	5727226	377	1	Intergenic	0	Not Tested	Yes	No
3L	5782484	5787460	4976	1	Intergenic	0	Not Tested	Yes	Yes
3L	5894134	5894215	81	1	Intronic	1	Not Tested	Yes	No
3L	5899522	5899643	121	1	Intronic	1	Not Tested	Yes	No
3L	5917304	5917347	43	1	Intronic	1	Not Tested	Yes	Yes
3L	5965835	5966079	244	1	Intergenic	0	Not Tested	Yes	No
3L	6005423	6005558	135	1	Intronic	1	Not Tested	Yes	No
3L	6592270	6592411	141	1	Partial gene duplication	1	Not Tested	Yes	No
3L	6690099	6690321	222	1	Intergenic	0	Not Tested	Yes	No
3L	6707934	6709444	1510	1	Intergenic	0	Not Tested	Yes	No
3L	6728704	6728809	105	1	Intergenic	0	Not Tested	No	Not Mapped
3L	6926443	6926885	442	1	Intergenic	0	Not Tested	Yes	No
3L	7047229	7047270	41	1	Partial gene duplication	1	Not Tested	Yes	No
3L	7100187	7100441	254	1	Intergenic	0	Not Tested	Yes	No
3L	7159193	7159341	148	1	Intergenic	0	Not Tested	Yes	No
3L	7312558	7312736	178	1	Intronic	1	Not Tested	Yes	No
3L	7340187	7340357	170	1	Intronic	1	Not Tested	Yes	No
3L	7371914	7372043	129	1	Partial gene duplication	1	Not Tested	Yes	No
3L	7900590	7901385	795	1	Intergenic	0	Not Tested	Yes	No
3L	8005690	8006948	1258	1	Partial gene duplication	1	Not Tested	Yes	No
3L	8039244	8041296	2052	1	Intergenic	0	Not Tested	Yes	No
3L	8065569	8066767	1198	1	Intronic	1	Not Tested	Yes	No
3L	8084008	8084036	28	1	Intergenic	0	Not Tested	Yes	No
3L	8086947	8088030	1083	1	Intergenic	0	Not Tested	Yes	No
3L	8090774	8092071	1297	1	Intergenic	0	Not Tested	Yes	No
3L	8092710	8097561	4851	2	Partial gene duplication	1	Not Tested	Yes	No
3L	8094326	8221082	126756	1	Complete gene duplication	14	Not Tested	Yes	No
3L	8101787	8106322	4535	3	Intergenic	0	Not Tested	Yes	No
3L	8112666	8112839	173	1	Intronic	1	Not Tested	Yes	No
3L	8115045	8115541	496	1	Intergenic	0	Not Tested	Yes	No
3L	8118789	8131974	13185	1	Intergenic	0	Not Tested	Yes	No
3L	8129283	8131406	2123	2	Intergenic	0	Not Tested	Yes	No
3L	8135055	8202490	67435	4	Complete gene duplication	11	Not Tested	Yes	No
3L	8147391	8188636	41245	4	Complete gene duplication	9	Not Tested	Yes	No
3L	8173853	8190493	16640	3	Complete gene duplication	2	Not Tested	Yes	No
3L	8187028	8191084	4056	1	Intergenic	0	Not Tested	Yes	No
3L	8196251	8201335	5084	2	Partial gene duplication	1	Not Tested	Yes	No
3L	8201401	8202101	700	1	Partial gene duplication	1	Not Tested	Yes	No
3L	8207782	8208618	836	4	Intergenic	0	Not Tested	Yes	No
3L	8212256	8213505	1249	3	Intergenic	0	Not Tested	Yes	No
3L	8222794	8223462	668	2	Partial gene duplication	1	Not Tested	Yes	No
3L	8224465	8230736	6271	2	Complete gene duplication	2	Not Tested	No	Not Mapped
3L	8236740	8238128	1388	1	Partial gene duplication	2	Not Tested	Yes	No
3L	8244079	8244294	215	1	Intergenic	0	Not Tested	Yes	No
3L	8629727	8630266	539	2	Intergenic	0	Not Tested	Yes	No
3L	8668885	8669527	642	2	Intergenic	0	Not Tested	Yes	No
3L	8670503	8670734	231	1	Intergenic	0	Not Tested	Yes	No
3L	8725552	8725796	244	1	Intergenic	0	Not Tested	Yes	Yes
3L	8788801	8789134	333	1	Intergenic	0	Not Tested	Yes	No
3L	8810640	8811457	817	1	Partial gene duplication	2	Not Tested	Yes	No
3L	8835645	8836284	639	1	Partial gene duplication	1	Not Tested	Yes	No
3L	9131220	9137303	6083	1	Intergenic	0	Not Tested	Yes	No
3L	9366624	9366801	177	2	Intergenic	0	Not Tested	Yes	No
3L	9916820	9921059	4239	1	Intergenic	0	Not Tested	Yes	No
3L	10026770	10026962	192	1	Intergenic	0	Not Tested	Yes	No
3L	10124614	10124734	120	2	Intergenic	0	Not Tested	Yes	No
3L	10189244	10189346	102	1	Intergenic	0	Not Tested	Yes	Yes
3L	10199927	10200083	156	4	Intergenic	0	Not Tested	Yes	Yes
3L	10203152	10203449	297	1	Intergenic	0	Not Tested	Yes	No
3L	10258372	10258498	126	1	Intergenic	0	Not Tested	Yes	No
3L	10723267	10725267	2000	2	Intergenic	0	Not Tested	No	Not Mapped
3L	10865692	10866079	387	1	Intergenic	0	Not Tested	Yes	No
3L	10876344	10876428	84	1	Intergenic	0	Not Tested	Yes	No
3L	10884573	10884929	356	1	Intergenic	0	Not Tested	Yes	Yes
3L	10886080	10887555	1475	1	Intergenic	0	Not Tested	No	Not Mapped
3L	10980388	10980425	37	1	Partial gene duplication	1	Not Tested	Yes	No
3L	10983976	10985509	1533	1	Partial gene duplication	1	Not Tested	No	Not Mapped
3L	11144581	11145186	605	1	Intronic	1	Not Tested	Yes	No
3L	11187868	11188945	1077	1	Partial gene duplication	2	Confirmed	Yes	Yes
3L	11202919	11205310	2391	1	Intergenic	0	Not Tested	Yes	No
3L	11220824	11224144	3320	1	Intergenic	0	Not Tested	Yes	No
3L	11507383	11510756	3373	1	Complete gene duplication	1	Not Tested	Yes	No
3L	11548820	11549281	461	1	Intergenic	0	Not Tested	Yes	No
3L	11924732	11925622	890	1	Intronic	1	Not Tested	Yes	No
3L	12002267	12003934	1667	1	Intergenic	0	Not Tested	Yes	No
3L	12008052	12008087	35	1	Intergenic	0	Not Tested	Yes	No
3L	12013694	12015019	1325	1	Intronic	1	Not Tested	Yes	No
3L	12018136	12018504	368	1	Intergenic	0	Not Tested	Yes	No
3L	12028740	12029298	558	1	Intergenic	0	Not Tested	Yes	No
3L	12038519	12039193	674	1	Intergenic	0	Not Tested	Yes	No
3L	12045297	12049645	4348	1	Partial gene duplication	2	Not Tested	Yes	No
3L	12053689	12056839	3150	1	Intronic	1	Not Tested	Yes	No
3L	12116054	12116398	344	1	Partial gene duplication	1	Not Tested	Yes	No
3L	12309756	12310527	771	1	Intergenic	0	Not Tested	Yes	No
3L	12356190	12356380	190	1	Intergenic	0	Not Tested	Yes	No
3L	12384701	12385390	689	2	Intergenic	0	Not Tested	Yes	No
3L	12423036	12423483	447	1	Partial gene duplication	1	Not Tested	Yes	No
3L	12434449	12434555	106	1	Intergenic	0	Not Tested	Yes	No
3L	12850290	12852159	1869	1	Intergenic	0	Not Tested	Yes	No
3L	12878231	12881507	3276	1	Partial gene duplication	2	Not Tested	Yes	No
3L	12931018	12931643	625	1	Intronic	1	Not Tested	Yes	No
3L	12974324	12974466	142	1	Intronic	1	Not Tested	Yes	No
3L	13031982	13032468	486	1	Intronic	1	Not Tested	Yes	No
3L	13079011	13079280	269	2	Intergenic	0	Not Tested	Yes	No
3L	13118799	13118821	22	1	Intronic	1	Not Tested	Yes	No
3L	13126604	13126713	109	1	Intronic	1	Not Tested	Yes	No
3L	13130794	13133805	3011	2	Intronic	1	Not Tested	Yes	No
3L	13348184	13349192	1008	1	Partial gene duplication	1	Not Tested	Yes	No
3L	13403428	13404094	666	1	Intronic	1	Not Tested	Yes	No
3L	13485947	13486127	180	2	Intergenic	0	Not Tested	Yes	No
3L	13780946	13780993	47	1	Intronic	1	Not Tested	Yes	No
3L	13817487	13817562	75	1	Intergenic	0	Not Tested	Yes	No
3L	14048715	14048972	257	1	Intronic	1	Not Tested	Yes	No
3L	14075682	14076293	611	1	Intergenic	0	Not Tested	Yes	No
3L	14324435	14327188	2753	2	Intronic	1	Not Tested	Yes	No
3L	14346697	14348664	1967	1	Intergenic	0	Confirmed	Yes	No
3L	14747461	14747785	324	1	Intergenic	0	Not Tested	Yes	No
3L	14806553	14806659	106	1	Intergenic	0	Not Tested	Yes	No
3L	14855729	14856147	418	1	Intergenic	0	Not Tested	Yes	No
3L	14869978	14870017	39	1	Intergenic	0	Not Tested	Yes	No
3L	14877694	14877773	79	2	Intronic	1	Not Tested	Yes	No
3L	14922257	14922392	135	1	Intergenic	0	Not Tested	Yes	No
3L	14930381	14930880	499	1	Intronic	1	Not Tested	Yes	No
3L	15006085	15006194	109	3	Intergenic	0	Not Tested	Yes	No
3L	15059642	15059676	34	1	Intronic	1	Not Tested	Yes	Yes
3L	15099686	15100835	1149	1	Intergenic	0	Not Tested	Yes	No
3L	15265627	15265964	337	1	Partial gene duplication	1	Not Tested	Yes	No
3L	15498689	15500020	1331	1	Partial gene duplication	2	Not Tested	Yes	No
3L	16027102	16027530	428	1	Intronic	1	Not Tested	Yes	No
3L	16170901	16171396	495	1	Intergenic	0	Not Tested	Yes	No
3L	16360745	16364589	3844	8	Complete gene duplication	3	Confirmed	Yes	No
3L	17117958	17139162	21204	13	Complete gene duplication	5	Not Tested	Yes	No
3L	17153008	17153294	286	1	Intronic	1	Not Tested	Yes	No
3L	17184825	17185345	520	1	Intergenic	0	Not Tested	Yes	Yes
3L	17238206	17238676	470	1	Intergenic	0	Not Tested	Yes	No
3L	17272073	17272176	103	1	Intergenic	0	Not Tested	Yes	No
3L	17310055	17310330	275	1	Intronic	1	Not Tested	Yes	No
3L	17461570	17462428	858	1	Intronic	1	Not Tested	Yes	No
3L	17945002	17945771	769	1	Intergenic	0	Not Tested	Yes	Yes
3L	17980926	17981037	111	1	Partial gene duplication	1	Not Tested	Yes	No
3L	17987002	18005650	18648	1	Complete gene duplication	7	Not Tested	Yes	No
3L	18188940	18191013	2073	1	Partial gene duplication	1	Not Confirmed	Yes	No
3L	18442259	18442387	128	1	Intergenic	0	Not Tested	Yes	No
3L	18456842	18457329	487	1	Intergenic	0	Not Tested	Yes	No
3L	19552949	19566566	13617	8	Intronic	1	Not Tested	No	Not Mapped
3L	19702953	19703164	211	1	Intergenic	0	Not Tested	Yes	No
3L	19751361	19751572	211	1	Intergenic	0	Not Tested	Yes	Yes
3L	19759180	19759282	102	1	Partial gene duplication	1	Not Tested	Yes	No
3L	20100121	20100448	327	1	Intergenic	0	Not Tested	Yes	No
3L	20406636	20407314	678	1	Intronic	2	Not Tested	Yes	Yes
3L	20652873	20653858	985	1	Intergenic	0	Not Tested	No	Not Mapped
3L	20667842	20678423	10581	1	Complete gene duplication	2	Not Tested	Yes	No
3L	20767345	20767576	231	4	Intronic	1	Not Tested	Yes	No
3L	20820713	20821671	958	1	Partial gene duplication	1	Not Tested	Yes	No
3L	20865519	20867525	2006	1	Complete gene duplication	2	Not Confirmed	Yes	No
3L	20900176	20900777	601	1	Partial gene duplication	1	Not Tested	Yes	No
3L	21187304	21195191	7887	1	Intergenic	0	Not Tested	Yes	Yes
3L	21290778	21296069	5291	1	Partial gene duplication	2	Not Tested	No	Not Mapped
3L	21408978	21413603	4625	8	Partial gene duplication	2	Not Tested	Yes	No
3L	21703304	21703456	152	1	Intergenic	0	Not Tested	Yes	No
3L	21844478	21844722	244	1	Partial gene duplication	1	Not Tested	Yes	Yes
3L	21897093	21897195	102	1	Intergenic	0	Not Tested	Yes	No
3L	21988403	21992535	4132	9	Partial gene duplication	1	Not Tested	Yes	No
3L	22150449	22155543	5094	1	Intergenic	0	Not Tested	Yes	No
3L	22326548	22327854	1306	1	Partial gene duplication	1	Not Tested	Yes	Yes
3R	5282	28599	23317	10	Intergenic	0	Not Tested	No	Not Mapped
3R	65576	65953	377	2	Partial gene duplication	1	Not Tested	No	Not Mapped
3R	119952	120749	797	1	Partial gene duplication	1	Not Tested	No	Not Mapped
3R	146452	146727	275	1	Partial gene duplication	1	Not Tested	Yes	No
3R	173284	174441	1157	3	Partial gene duplication	1	Not Tested	No	Not Mapped
3R	196622	204822	8200	1	Partial gene duplication	1	Not Tested	Yes	Yes
3R	212221	212325	104	1	Partial gene duplication	1	Not Tested	Yes	No
3R	613250	615558	2308	1	Intronic	1	Not Tested	Yes	Yes
3R	777826	781846	4020	1	Intergenic	0	Not Tested	Yes	No
3R	1003773	1003809	36	1	Intronic	2	Not Tested	Yes	No
3R	1010313	1010688	375	1	Intronic	1	Not Tested	Yes	No
3R	1354580	1355396	816	1	Intronic	1	Not Tested	Yes	No
3R	1539190	1539740	550	1	Intergenic	0	Not Tested	Yes	No
3R	2089181	2089284	103	1	Intergenic	0	Not Tested	Yes	Yes
3R	2130919	2131255	336	2	Intergenic	0	Not Tested	No	Not Mapped
3R	2134537	2134977	440	1	Intergenic	0	Not Tested	Yes	Yes
3R	2510523	2511496	973	1	Partial gene duplication	1	Not Tested	Yes	No
3R	2562269	2566551	4282	1	Partial gene duplication	2	Not Tested	No	Not Mapped
3R	3489060	3489310	250	1	Intergenic	0	Not Tested	Yes	No
3R	3500514	3500958	444	1	Intergenic	0	Not Tested	Yes	No
3R	3518131	3519061	930	1	Intergenic	0	Not Tested	No	Not Mapped
3R	3711277	3711456	179	1	Intronic	1	Not Tested	Yes	No
3R	3918772	3918807	35	1	Intergenic	0	Not Tested	Yes	No
3R	4013603	4013698	95	1	Intergenic	0	Not Tested	Yes	Yes
3R	4266443	4268107	1664	1	Partial gene duplication	2	Not Tested	Yes	No
3R	4312535	4312883	348	1	Intronic	1	Not Tested	Yes	No
3R	4353813	4357426	3613	1	Partial gene duplication	2	Not Tested	Yes	No
3R	4474324	4474674	350	1	Intronic	1	Not Tested	Yes	No
3R	4504700	4504731	31	1	Intronic	1	Not Tested	Yes	No
3R	4511847	4515425	3578	1	Complete gene duplication	1	Not Tested	Yes	No
3R	4617161	4617807	646	1	Intergenic	0	Not Tested	Yes	No
3R	4696861	4698289	1428	1	Intergenic	0	Not Tested	Yes	No
3R	4704791	4706634	1843	1	Partial gene duplication	2	Not Tested	Yes	No
3R	4842771	4842861	90	2	Partial gene duplication	1	Not Tested	Yes	No
3R	5120276	5128527	8251	1	Intergenic	0	Not Tested	Yes	No
3R	5134581	5154408	19827	1	Complete gene duplication	4	Not Tested	Yes	No
3R	5250079	5253348	3269	2	Complete gene duplication	2	Not Tested	Yes	No
3R	5889036	5889304	268	2	Intergenic	0	Not Tested	Yes	No
3R	5905131	5905382	251	2	Partial gene duplication	1	Not Tested	Yes	No
3R	6029204	6033478	4274	1	Complete gene duplication	2	Confirmed	Yes	Yes
3R	6342177	6345093	2916	1	Partial gene duplication	1	Not Tested	Yes	No
3R	6362918	6362966	48	1	Intergenic	0	Not Tested	Yes	No
3R	6501962	6543588	41626	1	Complete gene duplication	6	Not Tested	Yes	No
3R	6669262	6669502	240	1	Intergenic	0	Not Tested	Yes	No
3R	6728461	6728563	102	1	Intergenic	0	Not Tested	Yes	No
3R	6764847	6765029	182	4	Intergenic	0	Not Tested	Yes	No
3R	6954551	6956633	2082	1	Partial gene duplication	1	Not Tested	Yes	No
3R	7301644	7304261	2617	1	Intergenic	0	Not Tested	Yes	No
3R	8277872	8278348	476	1	Intergenic	0	Not Tested	Yes	No
3R	8518310	8519298	988	1	Intergenic	0	Not Tested	Yes	No
3R	8651962	8659492	7530	1	Complete gene duplication	3	Not Tested	Yes	Yes
3R	8662596	8663319	723	2	Partial gene duplication	1	Not Tested	Yes	No
3R	8751442	8751753	311	1	Intronic	1	Not Tested	Yes	No
3R	8778859	8779758	899	1	Intronic	1	Not Tested	Yes	Yes
3R	8836469	8836660	191	2	Intronic	1	Not Tested	Yes	Yes
3R	8856311	8856450	139	1	Intergenic	0	Not Tested	Yes	No
3R	8898357	8898601	244	2	Intergenic	0	Not Tested	Yes	Yes
3R	9345536	9345727	191	1	Intronic	1	Not Tested	Yes	No
3R	9352596	9352662	66	1	Intergenic	0	Not Tested	Yes	No
3R	9415594	9416033	439	2	Intronic	1	Not Tested	No	Not Mapped
3R	9422825	9422974	149	1	Intronic	1	Not Tested	Yes	No
3R	9727503	9727586	83	1	Intergenic	0	Not Tested	Yes	No
3R	9776561	9778235	1674	1	Partial gene duplication	1	Not Tested	Yes	No
3R	9873147	9874230	1083	1	Partial gene duplication	1	Not Tested	Yes	No
3R	10423457	10424967	1510	1	Partial gene duplication	1	Not Tested	Yes	No
3R	10590829	10591106	277	2	Intergenic	0	Not Tested	Yes	Yes
3R	10793864	10793904	40	1	Intergenic	0	Not Tested	No	Not Mapped
3R	10897494	10897643	149	1	Intronic	1	Not Tested	Yes	No
3R	11313768	11314014	246	1	Partial gene duplication	1	Not Tested	Yes	No
3R	11332772	11332814	42	1	Intronic	1	Not Tested	Yes	No
3R	11388791	11392303	3512	1	Complete gene duplication	1	Not Tested	Yes	No
3R	11531901	11532013	112	2	Intronic	1	Not Tested	Yes	No
3R	11589329	11589407	78	2	Intergenic	0	Not Tested	Yes	No
3R	11591837	11591873	36	1	Intergenic	0	Not Tested	Yes	No
3R	11664896	11665040	144	1	Intergenic	0	Not Tested	Yes	No
3R	11686561	11686933	372	2	Intergenic	0	Not Tested	Yes	Yes
3R	11714908	11715439	531	2	Intergenic	0	Not Tested	Yes	No
3R	11750818	11751544	726	2	Intronic	1	Not Tested	Yes	No
3R	11856916	11858482	1566	1	Intergenic	0	Not Tested	Yes	No
3R	11873029	11873298	269	1	Intergenic	0	Not Tested	No	Not Mapped
3R	12064761	12065069	308	1	Intergenic	0	Not Tested	Yes	Yes
3R	12100554	12101774	1220	1	Intergenic	0	Not Tested	Yes	No
3R	12112934	12113054	120	1	Intergenic	0	Not Tested	Yes	No
3R	12430544	12431593	1049	1	Intergenic	0	Not Tested	Yes	No
3R	12960691	12963493	2802	2	Complete gene duplication	1	Not Tested	Yes	No
3R	13280226	13280587	361	1	Partial gene duplication	1	Not Tested	Yes	Yes
3R	13854529	13856951	2422	1	Complete gene duplication	1	Not Tested	Yes	No
3R	14354897	14355040	143	2	Intergenic	0	Not Tested	Yes	No
3R	14368049	14371080	3031	14	Partial gene duplication	2	Confirmed	Yes	Yes
3R	14397888	14398449	561	1	Intergenic	0	Not Tested	Yes	No
3R	14487119	14487282	163	1	Intergenic	0	Not Tested	Yes	Yes
3R	14556138	14556537	399	1	Intergenic	0	Not Tested	Yes	No
3R	14573806	14573841	35	1	Intergenic	0	Not Tested	Yes	No
3R	14610555	14610690	135	1	Intergenic	0	Not Tested	Yes	Yes
3R	14624144	14624191	47	1	Intergenic	0	Not Tested	Yes	No
3R	14758639	14758751	112	2	Intronic	1	Not Tested	Yes	No
3R	14844156	14844224	68	1	Partial gene duplication	1	Not Tested	Yes	No
3R	14844261	14844500	239	1	Partial gene duplication	1	Not Tested	Yes	No
3R	14899304	14899444	140	2	Intronic	1	Not Tested	Yes	No
3R	14921394	14924898	3504	1	Intergenic	0	Not Tested	Yes	No
3R	14989461	14989524	63	1	Intronic	1	Not Tested	Yes	No
3R	15135940	15136167	227	1	Intergenic	0	Not Tested	Yes	No
3R	15550247	15550283	36	1	Intergenic	0	Not Tested	Yes	No
3R	15575299	15575336	37	1	Intronic	1	Not Tested	Yes	No
3R	15600169	15600200	31	1	Intronic	1	Not Tested	Yes	No
3R	15640647	15640790	143	1	Intergenic	0	Not Tested	Yes	No
3R	15729097	15730060	963	1	Complete gene duplication	2	Not Tested	Yes	No
3R	15944718	15945443	725	1	Partial gene duplication	1	Not Tested	Yes	No
3R	16067059	16067138	79	1	Intronic	1	Not Tested	Yes	No
3R	16131705	16132721	1016	3	Intergenic	0	Not Tested	Yes	No
3R	16159042	16159221	179	1	Partial gene duplication	1	Not Tested	Yes	No
3R	16401645	16402072	427	1	Intergenic	0	Not Tested	Yes	No
3R	16499397	16501340	1943	1	Partial gene duplication	2	Not Tested	Yes	No
3R	16576519	16576680	161	1	Intronic	1	Not Tested	No	Not Mapped
3R	16851653	16852006	353	1	Intergenic	0	Not Tested	Yes	No
3R	16920217	16920514	297	1	Intergenic	0	Not Tested	Yes	No
3R	16943729	16944450	721	14	Intergenic	0	Not Confirmed	Yes	Yes
3R	16969522	16969560	38	1	Intergenic	0	Not Tested	Yes	No
3R	17067380	17067579	199	1	Intergenic	0	Not Tested	Yes	No
3R	17325148	17326635	1487	1	Intronic	1	Confirmed	Yes	No
3R	17353449	17353930	481	1	Intergenic	0	Not Tested	Yes	Yes
3R	17441087	17441192	105	1	Intronic	1	Not Tested	Yes	No
3R	17594306	17594596	290	1	Intergenic	0	Not Tested	Yes	No
3R	17659245	17659774	529	3	Intergenic	0	Not Tested	Yes	Yes
3R	17728895	17729124	229	1	Intergenic	0	Not Tested	Yes	No
3R	17729202	17729552	350	1	Intergenic	0	Not Tested	Yes	No
3R	17731956	17732928	972	1	Partial gene duplication	1	Not Tested	Yes	No
3R	18224221	18225066	845	1	Intergenic	0	Not Tested	Yes	No
3R	18310681	18312135	1454	1	Partial gene duplication	1	Not Tested	Yes	No
3R	18368168	18368583	415	1	Intergenic	0	Not Tested	Yes	No
3R	18480145	18480494	349	1	Intronic	1	Not Tested	Yes	No
3R	18890669	18890689	20	1	Intergenic	0	Not Tested	Yes	No
3R	19059403	19059558	155	1	Intergenic	0	Not Tested	Yes	No
3R	19085033	19085095	62	1	Intergenic	0	Not Tested	Yes	No
3R	19116615	19116650	35	1	Intergenic	0	Not Tested	Yes	No
3R	19215158	19215225	67	1	Intergenic	0	Not Tested	Yes	No
3R	19238725	19242153	3428	2	Partial gene duplication	1	Not Tested	No	Not Mapped
3R	19316404	19316743	339	1	Intronic	1	Not Tested	Yes	No
3R	19791357	19791467	110	1	Intergenic	0	Not Tested	Yes	No
3R	19838313	19839353	1040	1	Intronic	1	Not Tested	Yes	No
3R	20391141	20391870	729	1	Intronic	1	Not Tested	No	Not Mapped
3R	20396871	20398344	1473	1	Intronic	1	Not Tested	Yes	No
3R	20475969	20477614	1645	1	Complete gene duplication	3	Not Tested	Yes	No
3R	20596518	20596971	453	1	Partial gene duplication	1	Not Tested	Yes	No
3R	21120682	21121575	893	1	Intergenic	0	Not Tested	Yes	No
3R	21211509	21211542	33	1	Intronic	1	Not Tested	Yes	No
3R	21223818	21223954	136	1	Intronic	1	Not Tested	Yes	No
3R	21252728	21252880	152	1	Intronic	2	Not Tested	Yes	No
3R	21255878	21256717	839	1	Intronic	1	Not Tested	Yes	No
3R	21288621	21289069	448	1	Intergenic	0	Not Tested	Yes	No
3R	21304221	21304682	461	1	Intergenic	0	Not Tested	Yes	No
3R	21349638	21349721	83	1	Intergenic	0	Not Tested	Yes	No
3R	21405973	21406291	318	1	Partial gene duplication	1	Not Tested	Yes	No
3R	21775337	21775510	173	1	Intronic	1	Not Tested	Yes	No
3R	21790864	21791214	350	1	Intronic	1	Not Tested	Yes	No
3R	21903341	21903497	156	1	Intergenic	0	Not Tested	Yes	No
3R	21972204	21972431	227	1	Intergenic	0	Not Tested	Yes	No
3R	22121727	22122326	599	1	Partial gene duplication	1	Not Tested	Yes	No
3R	22505650	22505686	36	1	Partial gene duplication	1	Not Tested	Yes	No
3R	22542455	22542487	32	1	Intronic	1	Not Tested	Yes	No
3R	22559064	22561711	2647	1	Intronic	1	Not Tested	Yes	No
3R	22980230	22980385	155	1	Intergenic	0	Not Tested	Yes	Yes
3R	23038160	23038208	48	1	Intergenic	0	Not Tested	Yes	No
3R	23044402	23044619	217	1	Intergenic	0	Not Tested	Yes	No
3R	23068550	23068591	41	1	Intergenic	0	Not Tested	Yes	No
3R	23083966	23083997	31	1	Intergenic	0	Not Tested	No	Not Mapped
3R	23085361	23085435	74	1	Partial gene duplication	1	Not Tested	Yes	No
3R	23129530	23130820	1290	1	Intergenic	0	Not Tested	Yes	No
3R	23231481	23231908	427	1	Partial gene duplication	1	Not Tested	Yes	No
3R	23270064	23270609	545	1	Intergenic	0	Not Tested	Yes	No
3R	23303234	23303274	40	1	Intergenic	0	Not Tested	Yes	No
3R	23375181	23375770	589	1	Intergenic	0	Not Tested	Yes	No
3R	23628476	23629070	594	1	Intronic	1	Not Tested	Yes	Yes
3R	23698781	23698915	134	1	Intronic	2	Not Tested	Yes	Yes
3R	23715019	23715064	45	1	Intronic	2	Not Tested	Yes	No
3R	23754070	23754868	798	1	Intronic	1	Not Tested	Yes	No
3R	23949916	23950176	260	1	Intergenic	0	Not Tested	Yes	No
3R	24307883	24308169	286	1	Intergenic	0	Not Tested	Yes	No
3R	25298458	25299858	1400	2	Partial gene duplication	1	Not Tested	No	Not Mapped
3R	25401486	25402273	787	1	Partial gene duplication	1	Not Tested	Yes	No
3R	26004761	26005573	812	1	Partial gene duplication	1	Not Tested	Yes	No
3R	26235241	26235491	250	1	Intronic	1	Not Tested	Yes	No
3R	26324294	26324545	251	1	Intergenic	0	Not Tested	Yes	No
3R	26372078	26372250	172	1	Intergenic	0	Not Tested	Yes	No
3R	26459164	26459349	185	1	Intergenic	0	Not Tested	Yes	No
3R	26552519	26553115	596	1	Intergenic	0	Not Tested	Yes	No
3R	26562011	26562400	389	1	Intronic	1	Not Tested	Yes	No
3R	26698899	26699253	354	1	Intergenic	0	Not Tested	Yes	No
3R	26865674	26866816	1142	1	Intergenic	0	Not Tested	Yes	No
3R	27157185	27157351	166	2	Intergenic	0	Not Tested	Yes	No
3R	27166014	27168130	2116	1	Partial gene duplication	1	Not Tested	Yes	No
3R	27177661	27177770	109	2	Intergenic	0	Not Tested	Yes	No
3R	27355021	27358373	3352	1	Intronic	1	Not Tested	Yes	No
3R	27366907	27366981	74	1	Intronic	1	Not Tested	Yes	No
3R	27371269	27371848	579	1	Intronic	1	Not Tested	Yes	No
3R	27421913	27424022	2109	1	Intergenic	0	Not Tested	No	Not Mapped
3R	27490037	27490074	37	1	Partial gene duplication	1	Not Tested	Yes	No
X	78627	78708	81	1	Partial gene duplication	1	Not Tested	Yes	No
X	169899	171748	1849	1	Partial gene duplication	1	Not Tested	Yes	No
X	229580	229616	36	2	Intergenic	0	Not Tested	Yes	No
X	873510	877603	4093	1	Partial gene duplication	2	Not Tested	Yes	No
X	1114184	1114521	337	1	Intergenic	0	Not Tested	Yes	No
X	1177114	1177449	335	5	Intergenic	0	Not Tested	Yes	No
X	1388747	1389677	930	1	Partial gene duplication	1	Not Tested	Yes	No
X	1949844	1952016	2172	1	Intronic	1	Not Tested	Yes	No
X	2045348	2045823	475	1	Intergenic	0	Not Tested	Yes	No
X	2081384	2081520	136	1	Intergenic	0	Not Tested	Yes	No
X	2125536	2125565	29	1	Intergenic	0	Not Tested	Yes	No
X	2248561	2248753	192	1	Intergenic	0	Not Tested	Yes	No
X	2274876	2275791	915	1	Intronic	1	Not Tested	Yes	No
X	2447973	2449307	1334	1	Intergenic	0	Not Tested	Yes	No
X	2537870	2538197	327	1	Intergenic	0	Not Tested	Yes	No
X	2545170	2545299	129	1	Intergenic	0	Not Tested	Yes	No
X	2590999	2591606	607	1	Partial gene duplication	1	Not Tested	Yes	No
X	2691733	2691881	148	1	Intergenic	0	Not Tested	Yes	No
X	2704937	2705201	264	1	Intergenic	0	Not Tested	No	Not Mapped
X	3050574	3052725	2151	3	Intronic	1	Not Tested	No	Not Mapped
X	3099500	3100924	1424	1	Intergenic	0	Not Tested	Yes	No
X	3235339	3243685	8346	14	Complete gene duplication	2	Not Tested	No	Not Mapped
X	3273149	3276709	3560	1	Partial gene duplication	1	Not Tested	No	Not Mapped
X	3358105	3358526	421	1	Intergenic	0	Not Tested	Yes	No
X	3414954	3415359	405	1	Intergenic	0	Not Tested	Yes	No
X	3709464	3709646	182	1	Intergenic	0	Not Tested	Yes	No
X	3817297	3817562	265	1	Intergenic	0	Not Tested	Yes	No
X	3869869	3872428	2559	1	Intergenic	0	Not Tested	No	Not Mapped
X	3903479	3903914	435	1	Intergenic	0	Not Tested	Yes	No
X	4063956	4065006	1050	1	Intergenic	0	Not Tested	Yes	No
X	4073959	4074078	119	3	Intergenic	0	Not Tested	Yes	Yes
X	4137143	4138745	1602	1	Intergenic	0	Not Tested	Yes	No
X	4257017	4257385	368	1	Intronic	2	Not Tested	Yes	Yes
X	4311912	4313461	1549	1	Partial gene duplication	1	Not Tested	Yes	Yes
X	4434720	4435041	321	1	Intergenic	0	Not Tested	Yes	No
X	4504294	4504396	102	1	Intergenic	0	Not Tested	Yes	Yes
X	4559411	4560200	789	1	Partial gene duplication	1	Not Tested	Yes	No
X	4572841	4576232	3391	1	Partial gene duplication	2	Not Tested	Yes	No
X	4592659	4592771	112	1	Intronic	1	Not Tested	Yes	No
X	4982766	4982810	44	1	Intronic	1	Not Tested	Yes	No
X	4986378	4986449	71	1	Intronic	1	Not Tested	Yes	No
X	5073126	5073594	468	1	Intronic	1	Not Tested	Yes	No
X	5528341	5529362	1021	1	Intergenic	0	Not Tested	Yes	Yes
X	5642156	5643914	1758	1	Intergenic	0	Not Tested	Yes	No
X	6057720	6057943	223	1	Intergenic	0	Not Tested	Yes	No
X	6271863	6276974	5111	1	Partial gene duplication	2	Not Tested	Yes	No
X	6545562	6545701	139	1	Intergenic	0	Not Tested	Yes	No
X	6620456	6621193	737	1	Partial gene duplication	1	Not Tested	Yes	No
X	6624343	6669808	45465	5	Complete gene duplication	17	Not Tested	Yes	No
X	6624376	6639367	14991	3	Complete gene duplication	5	Not Tested	Yes	No
X	6645746	6662547	16801	1	Complete gene duplication	8	Not Tested	Yes	No
X	6654711	6656096	1385	1	Intergenic	0	Not Tested	Yes	No
X	6661671	6662469	798	1	Partial gene duplication	1	Not Tested	Yes	No
X	6667714	6669808	2094	2	Intronic	1	Not Tested	No	Not Mapped
X	6673426	6679395	5969	6	Intronic	1	Not Tested	Yes	No
X	6683310	6689815	6505	1	Complete gene duplication	2	Not Tested	Yes	No
X	6692116	6692377	261	1	Intronic	1	Not Tested	Yes	No
X	6927524	6927881	357	1	Intergenic	0	Not Tested	Yes	No
X	7085091	7087157	2066	1	Intergenic	0	Not Tested	Yes	No
X	7113462	7113527	65	1	Intergenic	0	Not Tested	Yes	No
X	7118964	7119996	1032	1	Intergenic	0	Not Tested	Yes	No
X	7226889	7229014	2125	1	Intergenic	0	Not Tested	No	Not Mapped
X	7301849	7304083	2234	1	Partial gene duplication	2	Not Tested	Yes	No
X	7567257	7569636	2379	10	Partial gene duplication	1	Not Tested	No	Not Mapped
X	7581899	7582990	1091	4	Intergenic	0	Not Tested	Yes	Yes
X	7598802	7599980	1178	1	Intergenic	0	Not Tested	Yes	Yes
X	7819600	7821024	1424	1	Intergenic	0	Not Tested	Yes	No
X	7860633	7862689	2056	1	Partial gene duplication	1	Not Tested	Yes	No
X	8493204	8495824	2620	1	Partial gene duplication	1	Not Tested	Yes	No
X	9004210	9012497	8287	2	Partial gene duplication	2	Not Tested	Yes	No
X	10144785	10145758	973	1	Intergenic	0	Not Tested	Yes	No
X	10158203	10158275	72	1	Partial gene duplication	1	Not Tested	Yes	No
X	10163536	10164502	966	7	Partial gene duplication	1	Not Tested	No	Not Mapped
X	10220810	10221043	233	1	Intronic	1	Not Tested	Yes	No
X	10232716	10234779	2063	1	Intergenic	0	Not Tested	No	Not Mapped
X	10317709	10318116	407	1	Intergenic	0	Not Tested	Yes	No
X	10495784	10496083	299	1	Partial gene duplication	1	Not Tested	Yes	No
X	10582096	10582783	687	1	Intronic	1	Not Tested	Yes	Yes
X	10639694	10640122	428	1	Intergenic	0	Not Tested	Yes	No
X	11307195	11311772	4577	1	Partial gene duplication	1	Not Tested	Yes	No
X	11396582	11398132	1550	2	Partial gene duplication	2	Not Tested	Yes	No
X	11403784	11405746	1962	1	Intronic	1	Not Tested	No	Not Mapped
X	11695412	11695998	586	2	Partial gene duplication	1	Not Tested	Yes	No
X	11846140	11846237	97	1	Intergenic	0	Not Tested	Yes	No
X	12062785	12062985	200	1	Intergenic	0	Not Tested	Yes	No
X	12224108	12224141	33	1	Intergenic	0	Not Tested	Yes	No
X	12243524	12243985	461	1	Partial gene duplication	1	Not Tested	Yes	No
X	12250336	12250775	439	2	Partial gene duplication	1	Not Tested	Yes	No
X	12291931	12292690	759	1	Partial gene duplication	1	Not Tested	Yes	Yes
X	12897747	12897817	70	1	Intronic	1	Not Tested	Yes	No
X	13028768	13031053	2285	1	Partial gene duplication	1	Not Tested	Yes	No
X	13310215	13314882	4667	8	Complete gene duplication	3	Not Tested	Yes	No
X	13502227	13502458	231	1	Intronic	1	Not Tested	Yes	No
X	13519653	13519735	82	1	Intronic	1	Not Tested	Yes	No
X	13642431	13645337	2906	1	Intronic	2	Not Tested	Yes	No
X	14205156	14205429	273	1	Partial gene duplication	1	Not Tested	Yes	No
X	14208820	14209741	921	1	Intergenic	0	Not Tested	Yes	No
X	14639332	14639489	157	1	Partial gene duplication	1	Not Tested	Yes	No
X	15069150	15069236	86	1	Intergenic	0	Not Tested	Yes	No
X	15322738	15325987	3249	1	Complete gene duplication	1	Not Tested	Yes	No
X	15862069	15862576	507	1	Intergenic	0	Not Tested	Yes	No
X	16017420	16017877	457	1	Intergenic	0	Not Tested	Yes	No
X	16221369	16223879	2510	14	Complete gene duplication	1	Not Tested	No	Not Mapped
